# Supplementary material for: Enhanced Pseudocapacitive Performance of Symmetric Polypyrrole-MnO2 Electrode and Polymer Gel Electrolyte
Source: Polymers (Basel). 2021 Oct 16;13(20):3577. doi: 10.3390/polym13203577 (PMC8539299; doi:10.3390/polym13203577)
Supplement: Supplementary file 1 [file polymers-13-03577-s001.zip]

Archive with 1 entries (1 files):
- polymers-1417904-supplementary.pdf
